# Supplementary material for: Small Disulfide Proteins with Antifungal Impact: NMR Experimental Structures as Compared to Models of Alphafold Versions
Source: Int J Mol Sci. 2025 Jan 31;26(3):1247. doi: 10.3390/ijms26031247 (PMC11818080; doi:10.3390/ijms26031247)
Supplement: Supplementary file 1 [file ijms-26-01247-s001.zip]

Archive with 32 entries (32 files):
- Data_S1_consensus_matrixt.xlsx
- Data_S2_similarity_matrix.xlsx
- Figure S1.png
- Figure S2.png
- Figure S3a. NMR-PAF-2kcn.pdf
- Figure S3a. NMR-PAF-2mhv.pdf
- Figure S3b. AF2-PAF.pdf
- Figure S3c. AF3-PAF.pdf
- Figure S4.png
- Figure S5a.png
- Figure S5b.png
- Figure S5c.png
- Figure S5d.png
- Figure S6.png
- Figure S7a. NMR-NFAP-5oqs.pdf
- Figure S7b. AF2-NFAP.pdf
- Figure S7c. AF3-NFAP.pdf
- Figure S7d. NMR-PAFB.pdf
- Figure S7e. AF2-PAFB.pdf
- Figure S7f. AF3-PAFB.pdf
- Figure S7g. NMR-AFPg-1AFP.pdf
- Figure S7h. AF2-AFPg.pdf
- Figure S7i. AF3-NFAP.pdf
- Figure S8a.AF2-PAFC.pdf
- Figure S8a.AF3-PAFC.pdf
- Figure S8a.NMR-PAFC.pdf
- Figure S8b.AF2-NFAP2.pdf
- Figure S8b.AF3-NFAP2.pdf
- Figure S9.png
- ijms-3414871-supplementary.pdf
- Table S2a.png
- Table S2b.png
