# Supplementary material for: Small Disulfide Proteins with Antifungal Impact: NMR Experimental Structures as Compared to Models of Alphafold Versions
Source: Int J Mol Sci. 2025 Jan 31;26(3):1247. doi: 10.3390/ijms26031247 (PMC11818080; doi:10.3390/ijms26031247)
Supplement: Supplementary file 1 [file ijms-26-01247-s001.zip › Data_S1_consensus_matrixt.xlsx]

## Sheet: Sheet1
Seq->	PAF_2KCN_P.chrysogenum	P.chrysogenum_AAA92718	P.samsonianum_XP_057132942	P.robsamsonii_N7447_009327	P.fimorum_N7463_001241	P.concentricum_N7517_003919	P.coprophilum_OQE36888	A.minisclerotigenes_KAB8279376	E.festucae_AWO72254	A.flavus_KOC12588	C.fumosorosea_XP_018702882	B.bassiana_XP_008602293	A.caelatus_XP_031928216	F.poae_CAR79017	F.austroamericanum_KAF5241434	NFAP_5OQS_A.fischeri	A.spathulatus_SMQ11440	A.fischeri_XP_001262586	P.cinerascens_XP_058307805	P.atrosanguineum_XP_056739537	P.soppii_XP_057098855	P.brasilianum_OOQ83357	P.oxalicum_EPS29334	P.expansum_XP_016603682	P.variotii_KAJ9241656	P.expansum_7ZVH	P.vulpinum_XP_057107628	A.costaricaensis_XP_025540636	A.tubingensis_XP_035358996	X.curta_KAJ2993564	AFP_1AFP_A.giganteus	A.giganteus_CAA37523	A.clavatus_ADC55278	A.aculeatinus_XP_025503559	A.brunneoviolaceus_XP_025437617	A.japonicus_XP_025526306	A.melleus_KAK1138769	A.uvarum_XP_025491289	A.fijiensis_XP_040795690	A.campestris_XP_024690694	A.hancockii_KAF7592939	A.candidus_XP_024672744	A.leporis_KAB8074760	A.chevalieri_XP_043138245	A.taichungensis_PLN82996	PAFB_2NC2_P.chrysogenum	P.rubens_XP_002557660	P.chrysogenum_D0EXD3	A.chevalieri_XP_043134024
PAF_2KCN_P.chrysogenum	ID	1	0.981	0.785	0.785	0.75	0.767	0.618	0.618	0.6	0.581	0.581	0.581	0.6	0.6	0.491	0.491	0.491	0.508	0.474	0.491	0.508	0.491	0.5	0.482	0.509	0.418	0.345	0.345	0.581	0.436	0.436	0.418	0.381	0.381	0.381	0.418	0.381	0.381	0.436	0.436	0.4	0.454	0.254	0.436	0.327	0.327	0.327	0.327
P.chrysogenum_AAA92718	1	ID	0.981	0.785	0.785	0.75	0.767	0.618	0.618	0.6	0.581	0.581	0.581	0.6	0.6	0.491	0.491	0.491	0.508	0.474	0.491	0.508	0.491	0.5	0.482	0.509	0.418	0.345	0.345	0.581	0.436	0.436	0.418	0.381	0.381	0.381	0.418	0.381	0.381	0.436	0.436	0.4	0.454	0.254	0.436	0.327	0.327	0.327	0.327
P.samsonianum_XP_057132942	0.981	0.981	ID	0.803	0.803	0.767	0.785	0.636	0.6	0.618	0.581	0.581	0.6	0.618	0.618	0.508	0.508	0.508	0.525	0.491	0.508	0.525	0.508	0.5	0.482	0.509	0.418	0.345	0.345	0.6	0.454	0.454	0.436	0.4	0.4	0.4	0.436	0.4	0.4	0.454	0.454	0.418	0.472	0.254	0.418	0.327	0.327	0.327	0.327
P.robsamsonii_N7447_009327	0.785	0.785	0.803	ID	0.964	0.946	0.946	0.553	0.571	0.535	0.5	0.5	0.553	0.446	0.446	0.508	0.508	0.508	0.508	0.474	0.525	0.508	0.491	0.5	0.553	0.392	0.392	0.375	0.375	0.607	0.446	0.446	0.446	0.375	0.375	0.375	0.392	0.375	0.375	0.392	0.446	0.392	0.446	0.303	0.357	0.322	0.322	0.322	0.322
P.fimorum_N7463_001241	0.785	0.785	0.803	0.964	ID	0.946	0.946	0.553	0.571	0.535	0.5	0.5	0.553	0.446	0.446	0.508	0.508	0.508	0.508	0.508	0.508	0.508	0.491	0.5	0.571	0.41	0.375	0.375	0.375	0.607	0.41	0.41	0.41	0.41	0.41	0.41	0.428	0.41	0.41	0.392	0.428	0.357	0.446	0.321	0.357	0.322	0.322	0.322	0.322
P.concentricum_N7517_003919	0.75	0.75	0.767	0.946	0.946	ID	0.892	0.545	0.563	0.527	0.49	0.49	0.545	0.436	0.436	0.474	0.474	0.474	0.474	0.474	0.491	0.474	0.457	0.473	0.553	0.4	0.381	0.381	0.381	0.589	0.41	0.41	0.41	0.4	0.4	0.4	0.418	0.4	0.4	0.381	0.436	0.381	0.436	0.327	0.345	0.327	0.327	0.327	0.327
P.coprophilum_OQE36888	0.767	0.767	0.785	0.946	0.946	0.892	ID	0.571	0.607	0.571	0.517	0.517	0.571	0.464	0.464	0.525	0.525	0.525	0.525	0.491	0.525	0.525	0.508	0.517	0.553	0.41	0.392	0.375	0.375	0.625	0.428	0.428	0.428	0.375	0.375	0.375	0.41	0.375	0.375	0.41	0.446	0.375	0.464	0.303	0.375	0.322	0.322	0.322	0.322
A.minisclerotigenes_KAB8279376	0.618	0.618	0.636	0.553	0.553	0.545	0.571	ID	0.698	0.981	0.754	0.754	0.83	0.547	0.547	0.423	0.423	0.423	0.457	0.406	0.474	0.423	0.406	0.491	0.482	0.471	0.377	0.396	0.396	0.6	0.425	0.425	0.425	0.377	0.377	0.377	0.452	0.358	0.377	0.528	0.433	0.528	0.471	0.301	0.49	0.333	0.333	0.333	0.35
E.festucae_AWO72254	0.618	0.618	0.6	0.571	0.571	0.563	0.607	0.698	ID	0.716	0.679	0.679	0.716	0.528	0.547	0.44	0.44	0.44	0.44	0.406	0.423	0.423	0.406	0.5	0.517	0.48	0.403	0.384	0.384	0.581	0.444	0.444	0.425	0.423	0.423	0.423	0.423	0.384	0.423	0.509	0.538	0.48	0.538	0.365	0.5	0.35	0.35	0.35	0.35
A.flavus_KOC12588	0.6	0.6	0.618	0.535	0.535	0.527	0.571	0.981	0.716	ID	0.735	0.735	0.811	0.528	0.528	0.423	0.423	0.423	0.457	0.406	0.474	0.423	0.406	0.491	0.482	0.49	0.396	0.415	0.415	0.6	0.425	0.425	0.425	0.377	0.377	0.377	0.471	0.358	0.377	0.547	0.452	0.547	0.471	0.32	0.509	0.35	0.35	0.35	0.368
C.fumosorosea_XP_018702882	0.581	0.581	0.581	0.5	0.5	0.49	0.517	0.754	0.679	0.735	ID	0.981	0.716	0.528	0.528	0.406	0.406	0.406	0.423	0.372	0.423	0.389	0.355	0.456	0.446	0.433	0.358	0.358	0.358	0.636	0.351	0.351	0.351	0.358	0.358	0.358	0.452	0.339	0.358	0.452	0.452	0.471	0.433	0.358	0.471	0.315	0.315	0.315	0.315
B.bassiana_XP_008602293	0.581	0.581	0.581	0.5	0.5	0.49	0.517	0.754	0.679	0.735	0.981	ID	0.716	0.528	0.528	0.406	0.406	0.406	0.423	0.372	0.423	0.389	0.355	0.456	0.446	0.433	0.358	0.358	0.358	0.636	0.351	0.351	0.351	0.358	0.358	0.358	0.452	0.339	0.358	0.452	0.452	0.471	0.433	0.339	0.471	0.315	0.315	0.315	0.315
A.caelatus_XP_031928216	0.581	0.581	0.6	0.553	0.553	0.545	0.571	0.83	0.716	0.811	0.716	0.716	ID	0.528	0.528	0.44	0.44	0.44	0.457	0.406	0.474	0.423	0.423	0.526	0.517	0.433	0.377	0.396	0.396	0.636	0.425	0.425	0.425	0.415	0.415	0.415	0.49	0.396	0.415	0.509	0.471	0.471	0.49	0.32	0.452	0.35	0.35	0.35	0.35
F.poae_CAR79017	0.6	0.6	0.618	0.446	0.446	0.436	0.464	0.547	0.528	0.528	0.528	0.528	0.528	ID	0.981	0.44	0.44	0.44	0.406	0.406	0.389	0.389	0.389	0.403	0.392	0.471	0.377	0.339	0.339	0.472	0.407	0.407	0.388	0.358	0.358	0.358	0.377	0.339	0.358	0.471	0.415	0.415	0.415	0.264	0.377	0.315	0.315	0.315	0.315
F.austroamericanum_KAF5241434	0.6	0.6	0.618	0.446	0.446	0.436	0.464	0.547	0.547	0.528	0.528	0.528	0.528	0.981	ID	0.44	0.44	0.44	0.406	0.406	0.389	0.389	0.389	0.421	0.392	0.471	0.377	0.339	0.339	0.49	0.407	0.407	0.388	0.358	0.358	0.358	0.377	0.339	0.358	0.471	0.433	0.415	0.433	0.283	0.377	0.315	0.315	0.315	0.315
NFAP_5OQS_A.fischeri	0.491	0.491	0.508	0.508	0.508	0.474	0.525	0.423	0.44	0.423	0.406	0.406	0.44	0.44	0.44	ID	1	1	0.789	0.789	0.736	0.736	0.701	0.684	0.5	0.482	0.448	0.396	0.396	0.491	0.448	0.448	0.431	0.396	0.396	0.396	0.431	0.362	0.396	0.465	0.448	0.431	0.413	0.275	0.431	0.379	0.379	0.379	0.379
A.spathulatus_SMQ11440	0.491	0.491	0.508	0.508	0.508	0.474	0.525	0.423	0.44	0.423	0.406	0.406	0.44	0.44	0.44	1	ID	1	0.789	0.789	0.736	0.736	0.701	0.684	0.5	0.482	0.448	0.396	0.396	0.491	0.448	0.448	0.431	0.396	0.396	0.396	0.431	0.362	0.396	0.465	0.448	0.431	0.413	0.275	0.431	0.379	0.379	0.379	0.379
A.fischeri_XP_001262586	0.491	0.491	0.508	0.508	0.508	0.474	0.525	0.423	0.44	0.423	0.406	0.406	0.44	0.44	0.44	1	1	ID	0.789	0.789	0.736	0.736	0.701	0.684	0.5	0.482	0.448	0.396	0.396	0.491	0.448	0.448	0.431	0.396	0.396	0.396	0.431	0.362	0.396	0.465	0.448	0.431	0.413	0.275	0.431	0.379	0.379	0.379	0.379
P.cinerascens_XP_058307805	0.508	0.508	0.525	0.508	0.508	0.474	0.525	0.457	0.44	0.457	0.423	0.423	0.457	0.406	0.406	0.789	0.789	0.789	ID	0.807	0.807	0.842	0.789	0.649	0.568	0.465	0.413	0.379	0.379	0.542	0.465	0.465	0.448	0.379	0.379	0.379	0.396	0.344	0.379	0.431	0.431	0.396	0.413	0.275	0.396	0.379	0.379	0.379	0.379
P.atrosanguineum_XP_056739537	0.474	0.474	0.491	0.474	0.508	0.474	0.491	0.406	0.406	0.406	0.372	0.372	0.406	0.406	0.406	0.789	0.789	0.789	0.807	ID	0.789	0.807	0.771	0.614	0.534	0.465	0.413	0.379	0.379	0.491	0.448	0.448	0.431	0.396	0.396	0.396	0.465	0.379	0.396	0.413	0.396	0.379	0.362	0.275	0.379	0.396	0.396	0.396	0.396
P.soppii_XP_057098855	0.491	0.491	0.508	0.525	0.508	0.491	0.525	0.474	0.423	0.474	0.423	0.423	0.474	0.389	0.389	0.736	0.736	0.736	0.807	0.789	ID	0.807	0.754	0.631	0.551	0.465	0.413	0.413	0.413	0.542	0.448	0.448	0.448	0.379	0.379	0.379	0.431	0.344	0.379	0.413	0.431	0.396	0.396	0.293	0.379	0.327	0.327	0.327	0.327
P.brasilianum_OOQ83357	0.508	0.508	0.525	0.508	0.508	0.474	0.525	0.423	0.423	0.423	0.389	0.389	0.423	0.389	0.389	0.736	0.736	0.736	0.842	0.807	0.807	ID	0.824	0.578	0.5	0.465	0.413	0.379	0.379	0.508	0.431	0.431	0.413	0.362	0.362	0.362	0.413	0.344	0.362	0.413	0.396	0.379	0.413	0.258	0.396	0.344	0.344	0.344	0.344
P.oxalicum_EPS29334	0.491	0.491	0.508	0.491	0.491	0.457	0.508	0.406	0.406	0.406	0.355	0.355	0.423	0.389	0.389	0.701	0.701	0.701	0.789	0.771	0.754	0.824	ID	0.561	0.482	0.413	0.362	0.344	0.344	0.457	0.413	0.413	0.396	0.327	0.327	0.327	0.448	0.344	0.327	0.396	0.362	0.362	0.344	0.241	0.362	0.327	0.327	0.327	0.327
P.expansum_XP_016603682	0.5	0.5	0.5	0.5	0.5	0.473	0.517	0.491	0.5	0.491	0.456	0.456	0.526	0.403	0.421	0.684	0.684	0.684	0.649	0.614	0.631	0.578	0.561	ID	0.578	0.49	0.436	0.363	0.363	0.534	0.491	0.491	0.491	0.418	0.418	0.418	0.436	0.381	0.418	0.464	0.436	0.436	0.436	0.345	0.436	0.333	0.333	0.333	0.333
P.variotii_KAJ9241656	0.482	0.482	0.482	0.553	0.571	0.553	0.553	0.482	0.517	0.482	0.446	0.446	0.517	0.392	0.392	0.5	0.5	0.5	0.568	0.534	0.551	0.5	0.482	0.578	ID	0.436	0.381	0.418	0.418	0.5	0.428	0.428	0.428	0.428	0.428	0.428	0.375	0.392	0.428	0.446	0.428	0.41	0.392	0.375	0.375	0.362	0.362	0.362	0.362
P.expansum_7ZVH	0.509	0.509	0.509	0.392	0.41	0.4	0.41	0.471	0.48	0.49	0.433	0.433	0.433	0.471	0.471	0.482	0.482	0.482	0.465	0.465	0.465	0.465	0.413	0.49	0.436	ID	0.725	0.764	0.764	0.472	0.388	0.388	0.37	0.365	0.365	0.365	0.384	0.346	0.365	0.396	0.403	0.365	0.365	0.307	0.365	0.607	0.607	0.607	0.625
P.vulpinum_XP_057107628	0.418	0.418	0.418	0.392	0.375	0.381	0.392	0.377	0.403	0.396	0.358	0.358	0.377	0.377	0.377	0.448	0.448	0.448	0.413	0.413	0.413	0.413	0.362	0.436	0.381	0.725	ID	0.764	0.764	0.4	0.407	0.407	0.388	0.346	0.346	0.346	0.326	0.346	0.346	0.358	0.403	0.346	0.346	0.307	0.326	0.642	0.642	0.642	0.642
A.costaricaensis_XP_025540636	0.345	0.345	0.345	0.375	0.375	0.381	0.375	0.396	0.384	0.415	0.358	0.358	0.396	0.339	0.339	0.396	0.396	0.396	0.379	0.379	0.413	0.379	0.344	0.363	0.418	0.764	0.764	ID	1	0.4	0.277	0.277	0.277	0.25	0.25	0.25	0.288	0.25	0.25	0.283	0.307	0.269	0.25	0.288	0.25	0.714	0.714	0.714	0.732
A.tubingensis_XP_035358996	0.345	0.345	0.345	0.375	0.375	0.381	0.375	0.396	0.384	0.415	0.358	0.358	0.396	0.339	0.339	0.396	0.396	0.396	0.379	0.379	0.413	0.379	0.344	0.363	0.418	0.764	0.764	1	ID	0.4	0.277	0.277	0.277	0.25	0.25	0.25	0.288	0.25	0.25	0.283	0.307	0.269	0.25	0.288	0.25	0.714	0.714	0.714	0.732
X.curta_KAJ2993564	0.581	0.581	0.6	0.607	0.607	0.589	0.625	0.6	0.581	0.6	0.636	0.636	0.636	0.472	0.49	0.491	0.491	0.491	0.542	0.491	0.542	0.508	0.457	0.534	0.5	0.472	0.4	0.4	0.4	ID	0.436	0.436	0.454	0.418	0.418	0.418	0.527	0.4	0.418	0.454	0.545	0.418	0.563	0.4	0.4	0.344	0.344	0.344	0.344
AFP_1AFP_A.giganteus	0.436	0.436	0.454	0.446	0.41	0.41	0.428	0.425	0.444	0.425	0.351	0.351	0.425	0.407	0.407	0.448	0.448	0.448	0.465	0.448	0.448	0.431	0.413	0.491	0.428	0.388	0.407	0.277	0.277	0.436	ID	1	0.96	0.588	0.588	0.588	0.568	0.568	0.588	0.607	0.607	0.568	0.607	0.47	0.509	0.293	0.293	0.293	0.293
A.giganteus_CAA37523	0.436	0.436	0.454	0.446	0.41	0.41	0.428	0.425	0.444	0.425	0.351	0.351	0.425	0.407	0.407	0.448	0.448	0.448	0.465	0.448	0.448	0.431	0.413	0.491	0.428	0.388	0.407	0.277	0.277	0.436	1	ID	0.96	0.588	0.588	0.588	0.568	0.568	0.588	0.607	0.607	0.568	0.607	0.47	0.509	0.293	0.293	0.293	0.293
A.clavatus_ADC55278	0.418	0.418	0.436	0.446	0.41	0.41	0.428	0.425	0.425	0.425	0.351	0.351	0.425	0.388	0.388	0.431	0.431	0.431	0.448	0.431	0.448	0.413	0.396	0.491	0.428	0.37	0.388	0.277	0.277	0.454	0.96	0.96	ID	0.588	0.588	0.588	0.588	0.568	0.588	0.568	0.607	0.549	0.607	0.49	0.49	0.275	0.275	0.275	0.275
A.aculeatinus_XP_025503559	0.381	0.381	0.4	0.375	0.41	0.4	0.375	0.377	0.423	0.377	0.358	0.358	0.415	0.358	0.358	0.396	0.396	0.396	0.379	0.396	0.379	0.362	0.327	0.418	0.428	0.365	0.346	0.25	0.25	0.418	0.588	0.588	0.588	ID	1	1	0.612	0.938	1	0.56	0.591	0.551	0.632	0.571	0.53	0.228	0.228	0.228	0.228
A.brunneoviolaceus_XP_025437617	0.381	0.381	0.4	0.375	0.41	0.4	0.375	0.377	0.423	0.377	0.358	0.358	0.415	0.358	0.358	0.396	0.396	0.396	0.379	0.396	0.379	0.362	0.327	0.418	0.428	0.365	0.346	0.25	0.25	0.418	0.588	0.588	0.588	1	ID	1	0.612	0.938	1	0.56	0.591	0.551	0.632	0.571	0.53	0.228	0.228	0.228	0.228
A.japonicus_XP_025526306	0.381	0.381	0.4	0.375	0.41	0.4	0.375	0.377	0.423	0.377	0.358	0.358	0.415	0.358	0.358	0.396	0.396	0.396	0.379	0.396	0.379	0.362	0.327	0.418	0.428	0.365	0.346	0.25	0.25	0.418	0.588	0.588	0.588	1	1	ID	0.612	0.938	1	0.56	0.591	0.551	0.632	0.571	0.53	0.228	0.228	0.228	0.228
A.melleus_KAK1138769	0.418	0.418	0.436	0.392	0.428	0.418	0.41	0.452	0.423	0.471	0.452	0.452	0.49	0.377	0.377	0.431	0.431	0.431	0.396	0.465	0.431	0.413	0.448	0.436	0.375	0.384	0.326	0.288	0.288	0.527	0.568	0.568	0.588	0.612	0.612	0.612	ID	0.591	0.612	0.62	0.653	0.591	0.571	0.51	0.612	0.263	0.263	0.263	0.263
A.uvarum_XP_025491289	0.381	0.381	0.4	0.375	0.41	0.4	0.375	0.358	0.384	0.358	0.339	0.339	0.396	0.339	0.339	0.362	0.362	0.362	0.344	0.379	0.344	0.344	0.344	0.381	0.392	0.346	0.346	0.25	0.25	0.4	0.568	0.568	0.568	0.938	0.938	0.938	0.591	ID	0.938	0.52	0.551	0.51	0.591	0.571	0.489	0.228	0.228	0.228	0.228
A.fijiensis_XP_040795690	0.381	0.381	0.4	0.375	0.41	0.4	0.375	0.377	0.423	0.377	0.358	0.358	0.415	0.358	0.358	0.396	0.396	0.396	0.379	0.396	0.379	0.362	0.327	0.418	0.428	0.365	0.346	0.25	0.25	0.418	0.588	0.588	0.588	1	1	1	0.612	0.938	ID	0.56	0.591	0.551	0.632	0.571	0.53	0.228	0.228	0.228	0.228
A.campestris_XP_024690694	0.436	0.436	0.454	0.392	0.392	0.381	0.41	0.528	0.509	0.547	0.452	0.452	0.509	0.471	0.471	0.465	0.465	0.465	0.431	0.413	0.413	0.413	0.396	0.464	0.446	0.396	0.358	0.283	0.283	0.454	0.607	0.607	0.568	0.56	0.56	0.56	0.62	0.52	0.56	ID	0.64	0.86	0.6	0.46	0.84	0.298	0.298	0.298	0.298
A.hancockii_KAF7592939	0.436	0.436	0.454	0.446	0.428	0.436	0.446	0.433	0.538	0.452	0.452	0.452	0.471	0.415	0.433	0.448	0.448	0.448	0.431	0.396	0.431	0.396	0.362	0.436	0.428	0.403	0.403	0.307	0.307	0.545	0.607	0.607	0.607	0.591	0.591	0.591	0.653	0.551	0.591	0.64	ID	0.612	0.857	0.673	0.632	0.333	0.333	0.333	0.333
A.candidus_XP_024672744	0.4	0.4	0.418	0.392	0.357	0.381	0.375	0.528	0.48	0.547	0.471	0.471	0.471	0.415	0.415	0.431	0.431	0.431	0.396	0.379	0.396	0.379	0.362	0.436	0.41	0.365	0.346	0.269	0.269	0.418	0.568	0.568	0.549	0.551	0.551	0.551	0.591	0.51	0.551	0.86	0.612	ID	0.551	0.428	0.857	0.28	0.28	0.28	0.28
A.leporis_KAB8074760	0.454	0.454	0.472	0.446	0.446	0.436	0.464	0.471	0.538	0.471	0.433	0.433	0.49	0.415	0.433	0.413	0.413	0.413	0.413	0.362	0.396	0.413	0.344	0.436	0.392	0.365	0.346	0.25	0.25	0.563	0.607	0.607	0.607	0.632	0.632	0.632	0.571	0.591	0.632	0.6	0.857	0.551	ID	0.653	0.591	0.245	0.245	0.245	0.245
A.chevalieri_XP_043138245	0.254	0.254	0.254	0.303	0.321	0.327	0.303	0.301	0.365	0.32	0.358	0.339	0.32	0.264	0.283	0.275	0.275	0.275	0.275	0.275	0.293	0.258	0.241	0.345	0.375	0.307	0.307	0.288	0.288	0.4	0.47	0.47	0.49	0.571	0.571	0.571	0.51	0.571	0.571	0.46	0.673	0.428	0.653	ID	0.489	0.245	0.245	0.245	0.245
A.taichungensis_PLN82996	0.436	0.436	0.418	0.357	0.357	0.345	0.375	0.49	0.5	0.509	0.471	0.471	0.452	0.377	0.377	0.431	0.431	0.431	0.396	0.379	0.379	0.396	0.362	0.436	0.375	0.365	0.326	0.25	0.25	0.4	0.509	0.509	0.49	0.53	0.53	0.53	0.612	0.489	0.53	0.84	0.632	0.857	0.591	0.489	ID	0.263	0.263	0.263	0.263
PAFB_2NC2_P.chrysogenum	0.327	0.327	0.327	0.322	0.322	0.327	0.322	0.333	0.35	0.35	0.315	0.315	0.35	0.315	0.315	0.379	0.379	0.379	0.379	0.396	0.327	0.344	0.327	0.333	0.362	0.607	0.642	0.714	0.714	0.344	0.293	0.293	0.275	0.228	0.228	0.228	0.263	0.228	0.228	0.298	0.333	0.28	0.245	0.245	0.263	ID	1	1	0.982
P.rubens_XP_002557660	0.327	0.327	0.327	0.322	0.322	0.327	0.322	0.333	0.35	0.35	0.315	0.315	0.35	0.315	0.315	0.379	0.379	0.379	0.379	0.396	0.327	0.344	0.327	0.333	0.362	0.607	0.642	0.714	0.714	0.344	0.293	0.293	0.275	0.228	0.228	0.228	0.263	0.228	0.228	0.298	0.333	0.28	0.245	0.245	0.263	1	ID	1	0.982
P.chrysogenum_D0EXD3	0.327	0.327	0.327	0.322	0.322	0.327	0.322	0.333	0.35	0.35	0.315	0.315	0.35	0.315	0.315	0.379	0.379	0.379	0.379	0.396	0.327	0.344	0.327	0.333	0.362	0.607	0.642	0.714	0.714	0.344	0.293	0.293	0.275	0.228	0.228	0.228	0.263	0.228	0.228	0.298	0.333	0.28	0.245	0.245	0.263	1	1	ID	0.982
A.chevalieri_XP_043134024	0.327	0.327	0.327	0.322	0.322	0.327	0.322	0.35	0.35	0.368	0.315	0.315	0.35	0.315	0.315	0.379	0.379	0.379	0.379	0.396	0.327	0.344	0.327	0.333	0.362	0.625	0.642	0.732	0.732	0.344	0.293	0.293	0.275	0.228	0.228	0.228	0.263	0.228	0.228	0.298	0.333	0.28	0.245	0.245	0.263	0.982	0.982	0.982	ID
P.crustosum_QID75821	0.327	0.327	0.327	0.322	0.322	0.327	0.322	0.333	0.35	0.35	0.315	0.315	0.35	0.315	0.315	0.379	0.379	0.379	0.379	0.396	0.327	0.344	0.327	0.333	0.362	0.589	0.625	0.696	0.696	0.344	0.293	0.293	0.275	0.228	0.228	0.228	0.263	0.228	0.228	0.298	0.333	0.28	0.245	0.245	0.263	0.982	0.982	0.982	0.964
P.desertorum_KAJ5471767	0.327	0.327	0.327	0.322	0.322	0.327	0.322	0.35	0.35	0.368	0.315	0.315	0.333	0.298	0.298	0.379	0.379	0.379	0.379	0.396	0.327	0.344	0.327	0.333	0.362	0.607	0.625	0.696	0.696	0.327	0.293	0.293	0.275	0.228	0.228	0.228	0.263	0.228	0.228	0.298	0.333	0.28	0.245	0.245	0.263	0.946	0.946	0.946	0.964
P.hordei_XP_056752092	0.344	0.344	0.344	0.322	0.322	0.327	0.322	0.368	0.368	0.385	0.333	0.333	0.333	0.333	0.333	0.379	0.379	0.379	0.379	0.396	0.327	0.344	0.327	0.333	0.362	0.66	0.66	0.732	0.732	0.344	0.293	0.293	0.275	0.228	0.228	0.228	0.263	0.228	0.228	0.298	0.333	0.28	0.245	0.263	0.263	0.946	0.946	0.946	0.964
P.psychrosexuale_XP_057042609	0.344	0.344	0.344	0.322	0.322	0.327	0.322	0.368	0.368	0.385	0.333	0.333	0.333	0.333	0.333	0.379	0.379	0.379	0.379	0.396	0.327	0.344	0.327	0.333	0.362	0.66	0.66	0.732	0.732	0.344	0.293	0.293	0.275	0.228	0.228	0.228	0.263	0.228	0.228	0.298	0.333	0.28	0.245	0.263	0.263	0.946	0.946	0.946	0.964
P.cf.viridicatum_KAJ5181701	0.344	0.344	0.344	0.322	0.322	0.327	0.322	0.368	0.368	0.385	0.333	0.333	0.333	0.333	0.333	0.379	0.379	0.379	0.379	0.396	0.327	0.344	0.327	0.333	0.362	0.66	0.66	0.732	0.732	0.344	0.293	0.293	0.275	0.228	0.228	0.228	0.263	0.228	0.228	0.298	0.333	0.28	0.245	0.263	0.263	0.946	0.946	0.946	0.964
A.tamarii_KAE8159784	0.344	0.344	0.344	0.338	0.338	0.344	0.338	0.368	0.368	0.385	0.333	0.333	0.368	0.298	0.298	0.379	0.379	0.379	0.379	0.396	0.362	0.362	0.327	0.333	0.362	0.66	0.66	0.732	0.732	0.379	0.293	0.293	0.275	0.245	0.245	0.245	0.263	0.245	0.245	0.28	0.333	0.263	0.263	0.245	0.245	0.928	0.928	0.928	0.946
P.digitatum_XP_014531969	0.31	0.31	0.31	0.338	0.338	0.344	0.338	0.368	0.35	0.385	0.385	0.385	0.403	0.298	0.298	0.362	0.362	0.362	0.362	0.362	0.344	0.31	0.293	0.403	0.396	0.553	0.589	0.66	0.66	0.362	0.293	0.293	0.293	0.298	0.298	0.298	0.315	0.28	0.298	0.298	0.333	0.28	0.245	0.333	0.263	0.875	0.875	0.875	0.857
P.freii_KAJ5528980	0.327	0.327	0.327	0.338	0.338	0.344	0.338	0.35	0.368	0.368	0.333	0.333	0.35	0.28	0.28	0.413	0.413	0.413	0.396	0.396	0.344	0.344	0.327	0.368	0.379	0.607	0.66	0.66	0.66	0.344	0.327	0.327	0.31	0.28	0.28	0.28	0.28	0.263	0.28	0.35	0.368	0.333	0.28	0.315	0.315	0.892	0.892	0.892	0.875
A.sergii_KAE8333019	0.293	0.293	0.293	0.254	0.254	0.258	0.254	0.28	0.298	0.298	0.263	0.263	0.298	0.298	0.298	0.344	0.344	0.344	0.362	0.362	0.293	0.327	0.293	0.28	0.327	0.607	0.589	0.696	0.696	0.293	0.258	0.258	0.241	0.228	0.228	0.228	0.228	0.228	0.228	0.263	0.28	0.245	0.228	0.228	0.263	0.875	0.875	0.875	0.892
M.pilosus_AHA86567	0.31	0.31	0.31	0.305	0.305	0.31	0.305	0.333	0.35	0.35	0.315	0.315	0.35	0.298	0.298	0.379	0.379	0.379	0.362	0.379	0.327	0.344	0.31	0.315	0.344	0.589	0.642	0.714	0.714	0.344	0.275	0.275	0.258	0.263	0.263	0.263	0.245	0.263	0.263	0.298	0.315	0.28	0.245	0.245	0.263	0.875	0.875	0.875	0.892
P.longicatenatum_KAJ5671293	0.362	0.362	0.362	0.322	0.322	0.327	0.322	0.35	0.35	0.368	0.315	0.315	0.315	0.315	0.315	0.379	0.379	0.379	0.379	0.396	0.327	0.344	0.327	0.315	0.344	0.642	0.678	0.732	0.732	0.31	0.293	0.293	0.275	0.263	0.263	0.263	0.263	0.28	0.263	0.298	0.315	0.28	0.245	0.245	0.263	0.857	0.857	0.857	0.875
PAFC_6TRM_P.rubens	0.119	0.119	0.119	0.132	0.132	0.132	0.132	0.121	0.136	0.121	0.136	0.136	0.136	0.121	0.121	0.114	0.114	0.114	0.128	0.142	0.128	0.157	0.157	0.13	0.164	0.138	0.184	0.169	0.169	0.149	0.151	0.151	0.151	0.151	0.151	0.151	0.181	0.151	0.151	0.166	0.166	0.166	0.151	0.166	0.181	0.13	0.13	0.13	0.13
P.rubens_XP_002568323	0.119	0.119	0.119	0.132	0.132	0.132	0.132	0.121	0.136	0.121	0.136	0.136	0.136	0.121	0.121	0.114	0.114	0.114	0.128	0.142	0.128	0.157	0.157	0.13	0.164	0.138	0.184	0.169	0.169	0.149	0.151	0.151	0.151	0.151	0.151	0.151	0.181	0.151	0.151	0.166	0.166	0.166	0.151	0.166	0.181	0.13	0.13	0.13	0.13
P.chrysogenum_KAJ6147263	0.104	0.104	0.104	0.117	0.117	0.117	0.117	0.106	0.121	0.106	0.121	0.121	0.121	0.106	0.106	0.1	0.1	0.1	0.114	0.128	0.114	0.142	0.142	0.115	0.149	0.123	0.169	0.153	0.153	0.134	0.136	0.136	0.136	0.136	0.136	0.136	0.181	0.136	0.136	0.151	0.151	0.151	0.136	0.151	0.166	0.115	0.115	0.115	0.115
P.mononematosum_XP_057148047	0.119	0.119	0.119	0.132	0.132	0.132	0.132	0.121	0.136	0.121	0.136	0.136	0.136	0.121	0.121	0.128	0.128	0.128	0.142	0.157	0.142	0.171	0.171	0.13	0.164	0.138	0.184	0.169	0.169	0.149	0.166	0.166	0.166	0.151	0.151	0.151	0.181	0.151	0.151	0.181	0.181	0.181	0.166	0.181	0.196	0.13	0.13	0.13	0.13
P.flavigenum_OQE27145	0.119	0.119	0.119	0.132	0.132	0.132	0.132	0.121	0.136	0.121	0.136	0.136	0.136	0.121	0.121	0.128	0.128	0.128	0.128	0.142	0.128	0.157	0.157	0.13	0.149	0.123	0.169	0.153	0.153	0.149	0.166	0.166	0.166	0.151	0.151	0.151	0.181	0.151	0.151	0.181	0.181	0.181	0.166	0.181	0.196	0.115	0.115	0.115	0.115
P.nalgiovense_CAG8048675	0.119	0.119	0.119	0.132	0.132	0.132	0.132	0.121	0.136	0.121	0.136	0.136	0.136	0.121	0.121	0.142	0.142	0.142	0.142	0.157	0.142	0.171	0.171	0.13	0.164	0.153	0.2	0.184	0.184	0.149	0.151	0.151	0.151	0.151	0.151	0.151	0.181	0.151	0.151	0.181	0.166	0.181	0.151	0.166	0.196	0.144	0.144	0.144	0.144
A.carlsbadensis_KAJ0414612	0.119	0.119	0.119	0.132	0.132	0.132	0.132	0.136	0.136	0.136	0.136	0.136	0.136	0.121	0.121	0.114	0.114	0.114	0.128	0.142	0.128	0.157	0.157	0.13	0.164	0.123	0.153	0.138	0.138	0.149	0.166	0.166	0.166	0.151	0.151	0.151	0.196	0.151	0.151	0.181	0.181	0.181	0.166	0.181	0.196	0.101	0.101	0.101	0.101
P.olsonii_CAG8107016	0.119	0.119	0.119	0.132	0.132	0.132	0.132	0.121	0.136	0.121	0.136	0.136	0.136	0.121	0.121	0.128	0.128	0.128	0.142	0.157	0.142	0.171	0.171	0.13	0.164	0.138	0.169	0.153	0.153	0.149	0.166	0.166	0.166	0.151	0.151	0.151	0.181	0.151	0.151	0.181	0.181	0.181	0.166	0.181	0.196	0.115	0.115	0.115	0.115
P.expansum_KAJ5484590	0.134	0.134	0.134	0.147	0.147	0.132	0.147	0.121	0.136	0.121	0.136	0.136	0.136	0.121	0.121	0.128	0.128	0.128	0.142	0.157	0.142	0.171	0.171	0.13	0.164	0.138	0.184	0.169	0.169	0.164	0.166	0.166	0.181	0.166	0.166	0.166	0.196	0.166	0.166	0.181	0.181	0.181	0.166	0.181	0.196	0.13	0.13	0.13	0.13
P.egyptiacum_CAG8882780	0.134	0.134	0.134	0.147	0.132	0.132	0.147	0.136	0.151	0.136	0.151	0.151	0.151	0.136	0.136	0.142	0.142	0.142	0.157	0.157	0.157	0.185	0.185	0.144	0.164	0.138	0.2	0.169	0.169	0.179	0.166	0.166	0.181	0.166	0.166	0.166	0.196	0.166	0.166	0.196	0.196	0.196	0.181	0.181	0.212	0.13	0.13	0.13	0.13
A.novofumigatus_XP_024684795	0.179	0.179	0.179	0.176	0.176	0.161	0.176	0.136	0.151	0.136	0.151	0.151	0.136	0.136	0.136	0.114	0.114	0.114	0.128	0.142	0.128	0.157	0.142	0.13	0.164	0.169	0.2	0.184	0.184	0.149	0.181	0.181	0.181	0.151	0.151	0.151	0.196	0.151	0.151	0.181	0.181	0.181	0.166	0.181	0.196	0.144	0.144	0.144	0.144
P.chlamydosporia_XP_018142049	0.134	0.134	0.134	0.147	0.132	0.132	0.147	0.151	0.151	0.151	0.166	0.166	0.136	0.136	0.136	0.142	0.142	0.142	0.157	0.157	0.157	0.185	0.185	0.144	0.164	0.153	0.215	0.184	0.184	0.149	0.181	0.181	0.181	0.151	0.151	0.151	0.166	0.151	0.151	0.212	0.196	0.212	0.181	0.181	0.227	0.144	0.144	0.144	0.144
P.brevicompactum_XP_056816013	0.134	0.134	0.134	0.147	0.132	0.132	0.147	0.151	0.166	0.151	0.166	0.166	0.136	0.136	0.151	0.128	0.128	0.128	0.142	0.142	0.142	0.171	0.171	0.159	0.164	0.123	0.184	0.153	0.153	0.164	0.212	0.212	0.196	0.151	0.151	0.151	0.166	0.151	0.151	0.212	0.212	0.196	0.196	0.196	0.212	0.115	0.115	0.115	0.115
A.taichungensis_PLN78461	0.179	0.179	0.179	0.176	0.176	0.161	0.176	0.121	0.151	0.121	0.151	0.151	0.136	0.136	0.136	0.114	0.114	0.114	0.128	0.142	0.128	0.157	0.142	0.13	0.164	0.169	0.215	0.2	0.2	0.149	0.166	0.166	0.166	0.151	0.151	0.151	0.196	0.151	0.151	0.166	0.166	0.166	0.151	0.166	0.181	0.159	0.159	0.159	0.159
P.aff.communis_KAK4455381	0.149	0.149	0.149	0.176	0.176	0.161	0.176	0.106	0.121	0.106	0.121	0.121	0.121	0.106	0.106	0.1	0.1	0.1	0.114	0.128	0.114	0.142	0.142	0.115	0.164	0.138	0.169	0.153	0.153	0.149	0.166	0.166	0.166	0.136	0.136	0.136	0.166	0.136	0.136	0.151	0.166	0.151	0.151	0.166	0.166	0.115	0.115	0.115	0.115
NFAP2_N.fischeri	0.18	0.18	0.18	0.161	0.145	0.145	0.161	0.147	0.18	0.147	0.147	0.147	0.147	0.196	0.196	0.18	0.18	0.18	0.163	0.18	0.163	0.18	0.163	0.166	0.163	0.183	0.2	0.183	0.183	0.18	0.189	0.189	0.172	0.155	0.155	0.155	0.137	0.137	0.155	0.172	0.189	0.172	0.189	0.12	0.172	0.163	0.163	0.163	0.163
A.fischeri_XP_001262150	0.18	0.18	0.18	0.161	0.145	0.145	0.161	0.147	0.18	0.147	0.147	0.147	0.147	0.196	0.196	0.18	0.18	0.18	0.163	0.18	0.163	0.18	0.163	0.166	0.163	0.183	0.2	0.183	0.183	0.18	0.189	0.189	0.172	0.155	0.155	0.155	0.137	0.137	0.155	0.172	0.189	0.172	0.189	0.12	0.172	0.163	0.163	0.163	0.163
A.fumigatus_KAF4260930	0.18	0.18	0.18	0.161	0.145	0.145	0.161	0.147	0.18	0.147	0.147	0.147	0.147	0.196	0.196	0.18	0.18	0.18	0.163	0.18	0.163	0.18	0.163	0.166	0.163	0.183	0.2	0.183	0.183	0.163	0.189	0.189	0.172	0.155	0.155	0.155	0.137	0.137	0.155	0.172	0.189	0.172	0.189	0.12	0.172	0.163	0.163	0.163	0.163
A.pseudotamarii_XP_031915043	0.15	0.15	0.15	0.147	0.147	0.147	0.147	0.15	0.166	0.15	0.166	0.166	0.15	0.166	0.166	0.163	0.163	0.163	0.147	0.18	0.163	0.163	0.131	0.15	0.183	0.186	0.186	0.203	0.203	0.183	0.157	0.157	0.157	0.14	0.14	0.14	0.157	0.122	0.14	0.157	0.175	0.157	0.157	0.122	0.14	0.163	0.163	0.163	0.163
A.alliaceus_XP_031900405	0.183	0.183	0.183	0.18	0.163	0.163	0.18	0.166	0.183	0.166	0.183	0.183	0.166	0.166	0.166	0.18	0.18	0.18	0.163	0.18	0.196	0.196	0.163	0.166	0.166	0.169	0.169	0.169	0.169	0.2	0.175	0.175	0.175	0.14	0.14	0.14	0.175	0.122	0.14	0.175	0.21	0.175	0.192	0.122	0.175	0.131	0.131	0.131	0.131
A.hancockii_KAF7594828	0.192	0.192	0.192	0.172	0.155	0.157	0.172	0.16	0.2	0.16	0.16	0.16	0.16	0.214	0.214	0.192	0.192	0.192	0.175	0.192	0.175	0.192	0.175	0.185	0.175	0.185	0.185	0.166	0.166	0.192	0.203	0.203	0.185	0.173	0.173	0.173	0.153	0.153	0.173	0.188	0.211	0.192	0.211	0.134	0.192	0.142	0.142	0.142	0.142
S.cardinale_KAK9780272	0.196	0.196	0.196	0.177	0.161	0.161	0.177	0.163	0.245	0.163	0.18	0.18	0.196	0.229	0.245	0.196	0.196	0.196	0.18	0.196	0.18	0.196	0.18	0.2	0.18	0.166	0.183	0.15	0.15	0.229	0.189	0.189	0.172	0.155	0.155	0.155	0.172	0.137	0.155	0.206	0.224	0.189	0.224	0.155	0.172	0.147	0.147	0.147	0.147
S.macrospora_XP_003344816	0.183	0.183	0.183	0.163	0.163	0.163	0.163	0.133	0.183	0.133	0.133	0.133	0.133	0.166	0.183	0.163	0.163	0.163	0.163	0.18	0.163	0.163	0.147	0.183	0.183	0.169	0.135	0.135	0.135	0.183	0.175	0.175	0.157	0.175	0.175	0.175	0.14	0.157	0.175	0.157	0.21	0.175	0.21	0.157	0.157	0.114	0.114	0.114	0.114
A.avenaceus_KAE8154644	0.15	0.15	0.15	0.147	0.131	0.131	0.147	0.15	0.15	0.15	0.15	0.15	0.15	0.166	0.166	0.147	0.147	0.147	0.131	0.147	0.147	0.147	0.147	0.15	0.15	0.118	0.135	0.118	0.118	0.15	0.14	0.14	0.157	0.105	0.105	0.105	0.122	0.105	0.105	0.14	0.157	0.14	0.157	0.122	0.14	0.098	0.098	0.098	0.098
H.fragiforme_XP_049119460	0.166	0.166	0.166	0.147	0.131	0.131	0.147	0.166	0.2	0.166	0.166	0.166	0.166	0.2	0.216	0.163	0.163	0.163	0.147	0.163	0.163	0.163	0.163	0.166	0.15	0.152	0.152	0.152	0.152	0.166	0.157	0.157	0.14	0.14	0.14	0.14	0.122	0.14	0.14	0.192	0.21	0.175	0.21	0.157	0.175	0.114	0.114	0.114	0.114
C.hoffmannii_KAJ9138044	0.152	0.152	0.152	0.15	0.133	0.133	0.15	0.152	0.169	0.152	0.152	0.152	0.152	0.169	0.186	0.15	0.15	0.15	0.15	0.15	0.166	0.15	0.15	0.169	0.152	0.12	0.137	0.137	0.137	0.169	0.16	0.16	0.16	0.125	0.125	0.125	0.125	0.125	0.125	0.142	0.196	0.142	0.196	0.16	0.142	0.1	0.1	0.1	0.1
P.amorphoporcata_KAK3950004	0.183	0.183	0.166	0.163	0.18	0.18	0.163	0.15	0.2	0.15	0.15	0.15	0.15	0.15	0.166	0.147	0.147	0.147	0.131	0.18	0.163	0.163	0.147	0.183	0.15	0.152	0.118	0.152	0.152	0.2	0.14	0.14	0.14	0.14	0.14	0.14	0.175	0.122	0.14	0.175	0.21	0.157	0.21	0.175	0.192	0.098	0.098	0.098	0.098
T.angustata_XP_045951983	0.18	0.18	0.18	0.177	0.177	0.177	0.177	0.18	0.213	0.18	0.163	0.163	0.196	0.163	0.18	0.18	0.18	0.18	0.163	0.196	0.196	0.196	0.18	0.2	0.163	0.133	0.116	0.133	0.133	0.213	0.172	0.172	0.172	0.155	0.155	0.155	0.206	0.137	0.155	0.189	0.224	0.189	0.206	0.172	0.189	0.114	0.114	0.114	0.114
H.crocopeplum_KAI1382001	0.133	0.133	0.133	0.131	0.131	0.131	0.131	0.15	0.166	0.15	0.15	0.15	0.15	0.166	0.183	0.133	0.133	0.133	0.133	0.15	0.15	0.133	0.133	0.152	0.166	0.118	0.135	0.135	0.135	0.15	0.14	0.14	0.14	0.122	0.122	0.122	0.122	0.122	0.122	0.14	0.175	0.14	0.175	0.157	0.122	0.1	0.1	0.1	0.1
C.ligniaria_OIW34636	0.152	0.152	0.152	0.15	0.15	0.15	0.15	0.135	0.152	0.135	0.135	0.135	0.152	0.169	0.169	0.147	0.147	0.147	0.114	0.163	0.147	0.131	0.131	0.15	0.152	0.137	0.12	0.137	0.137	0.169	0.16	0.16	0.16	0.125	0.125	0.125	0.16	0.107	0.125	0.142	0.16	0.142	0.142	0.107	0.125	0.114	0.114	0.114	0.114
[truncated: 41 more columns]
