# Supplementary material for: Small Disulfide Proteins with Antifungal Impact: NMR Experimental Structures as Compared to Models of Alphafold Versions
Source: Int J Mol Sci. 2025 Jan 31;26(3):1247. doi: 10.3390/ijms26031247 (PMC11818080; doi:10.3390/ijms26031247)
Supplement: Supplementary file 1 [file ijms-26-01247-s001.zip › Data_S2_similarity_matrix.xlsx]

## Sheet: Sheet1
	PAF_2KCN_P.chrysogenum	P.chrysogenum_AAA92718	P.samsonianum_XP_057132942	P.robsamsonii_N7447_009327	P.fimorum_N7463_001241	P.concentricum_N7517_003919	P.coprophilum_OQE36888	A.minisclerotigenes_KAB8279376	E.festucae_AWO72254	A.flavus_KOC12588	C.fumosorosea_XP_018702882	B.bassiana_XP_008602293	A.caelatus_XP_031928216	F.poae_CAR79017	F.austroamericanum_KAF5241434	NFAP_5OQS_A.fischeri	A.spathulatus_SMQ11440	A.fischeri_XP_001262586	P.cinerascens_XP_058307805	P.atrosanguineum_XP_056739537	P.soppii_XP_057098855	P.brasilianum_OOQ83357	P.oxalicum_EPS29334	P.expansum_XP_016603682	P.variotii_KAJ9241656	P.expansum_7ZVH	P.vulpinum_XP_057107628	A.costaricaensis_XP_025540636	A.tubingensis_XP_035358996	X.curta_KAJ2993564	AFPg_1AFP_A.giganteus	A.giganteus_CAA37523	A.clavatus_ADC55278	A.aculeatinus_XP_025503559	A.brunneoviolaceus_XP_025437617	A.japonicus_XP_025526306	A.melleus_KAK1138769	A.uvarum_XP_025491289	A.fijiensis_XP_040795690	A.campestris_XP_024690694	A.hancockii_KAF7592939	A.candidus_XP_024672744	A.leporis_KAB8074760	A.chevalieri_XP_043138245	A.taichungensis_PLN82996	PAFB_2NC2_P.chrysogenum	P.rubens_XP_002557660	P.chrysogenum_D0EXD3	A.chevalieri_XP_043134024
PAF_2KCN_P.chrysogenum	100	100	98.18	85.71	85.71	83.93	83.93	72.73	74.55	72.73	76.36	74.55	74.55	70.91	70.91	55.17	55.17	55.17	60.34	55.17	60.34	60.34	60.34	59.65	67.86	61.82	56.36	50.91	50.91	69.09	49.09	49.09	47.27	60	60	60	58.18	61.82	60	54.55	47.27	56.36	50.91	47.27	56.36	46.55	46.55	46.55	46.55
P.chrysogenum_AAA92718	100	100	98.18	85.71	85.71	83.93	83.93	72.73	74.55	72.73	76.36	74.55	74.55	70.91	70.91	55.17	55.17	55.17	60.34	55.17	60.34	60.34	60.34	59.65	67.86	61.82	56.36	50.91	50.91	69.09	49.09	49.09	47.27	60	60	60	58.18	61.82	60	54.55	47.27	56.36	50.91	47.27	56.36	46.55	46.55	46.55	46.55
P.samsonianum_XP_057132942	98.18	98.18	100	87.5	87.5	85.71	85.71	74.55	72.73	74.55	74.55	74.55	76.36	72.73	72.73	56.9	56.9	56.9	62.07	56.9	62.07	62.07	62.07	59.65	67.86	61.82	56.36	50.91	50.91	70.91	50.91	50.91	49.09	61.82	61.82	61.82	60	63.64	61.82	56.36	49.09	58.18	52.73	45.45	54.55	46.55	46.55	46.55	46.55
P.robsamsonii_N7447_009327	85.71	85.71	87.5	100	100	98.21	98.21	71.43	75	71.43	71.43	71.43	73.21	64.29	64.29	57.63	57.63	57.63	62.71	57.63	64.41	62.71	64.41	58.62	67.86	57.14	53.57	50	50	73.21	50	50	50	57.14	57.14	57.14	55.36	58.93	57.14	55.36	51.79	53.57	53.57	46.43	50	44.07	44.07	44.07	45.76
P.fimorum_N7463_001241	85.71	85.71	87.5	100	100	98.21	98.21	71.43	75	71.43	71.43	71.43	73.21	64.29	64.29	57.63	57.63	57.63	62.71	57.63	64.41	62.71	64.41	58.62	67.86	57.14	53.57	50	50	73.21	50	50	50	57.14	57.14	57.14	55.36	58.93	57.14	55.36	51.79	53.57	53.57	46.43	50	44.07	44.07	44.07	45.76
P.concentricum_N7517_003919	83.93	83.93	85.71	98.21	98.21	100	96.43	72.73	76.36	72.73	70.91	70.91	74.55	65.45	65.45	57.63	57.63	57.63	62.71	57.63	64.41	62.71	64.41	59.65	67.86	58.18	54.55	50.91	50.91	73.21	48.21	48.21	48.21	58.18	58.18	58.18	56.36	60	58.18	56.36	52.73	54.55	54.55	47.27	50.91	44.83	44.83	44.83	46.55
P.coprophilum_OQE36888	83.93	83.93	85.71	98.21	98.21	96.43	100	69.64	75	71.43	69.64	69.64	71.43	62.5	62.5	57.63	57.63	57.63	62.71	57.63	64.41	61.02	64.41	58.62	67.86	57.14	53.57	50	50	75	50	50	50	57.14	57.14	57.14	55.36	58.93	57.14	55.36	51.79	53.57	53.57	46.43	50	44.07	44.07	44.07	45.76
A.minisclerotigenes_KAB8279376	72.73	72.73	74.55	71.43	71.43	72.73	69.64	100	77.36	100	81.13	81.13	90.57	67.92	67.92	56.67	56.67	56.67	56.9	55.17	62.07	56.67	53.45	58.93	62.5	64.15	58.49	58.49	58.49	69.09	50	50	48.15	64.15	64.15	64.15	58.49	62.26	64.15	60.38	52.83	62.26	54.72	49.06	58.49	53.45	53.45	53.45	55.17
E.festucae_AWO72254	74.55	74.55	72.73	75	75	76.36	75	77.36	100	77.36	84.91	83.02	81.13	64.15	66.04	55.17	55.17	55.17	55.17	50	58.62	55.17	53.45	60	62.5	61.54	55.77	53.85	53.85	74.55	50	50	50	65.38	65.38	65.38	59.62	63.46	65.38	56.6	61.54	59.62	61.54	59.62	59.62	45.61	45.61	45.61	45.61
A.flavus_KOC12588	72.73	72.73	74.55	71.43	71.43	72.73	71.43	100	77.36	100	81.13	81.13	90.57	67.92	67.92	56.67	56.67	56.67	56.9	55.17	62.07	56.67	53.45	58.93	62.5	64.15	58.49	58.49	58.49	69.09	50	50	48.15	64.15	64.15	64.15	58.49	62.26	64.15	60.38	52.83	62.26	54.72	49.06	58.49	53.45	53.45	53.45	55.17
C.fumosorosea_XP_018702882	76.36	76.36	74.55	71.43	71.43	70.91	69.64	81.13	84.91	81.13	100	100	81.13	67.92	67.92	56.9	56.9	56.9	58.62	55.17	59.32	56.9	55.17	58.93	64.29	62.26	56.6	54.72	54.72	72.73	50	50	46.3	62.26	62.26	62.26	58.49	58.49	62.26	62.26	56.6	66.04	56.6	54.72	67.92	50	50	50	50
B.bassiana_XP_008602293	74.55	74.55	74.55	71.43	71.43	70.91	69.64	81.13	83.02	81.13	100	100	81.13	67.92	67.92	56.9	56.9	56.9	58.62	55.17	59.32	56.9	55.17	58.93	64.29	62.26	56.6	54.72	54.72	72.73	50	50	46.3	62.26	62.26	62.26	58.49	58.49	62.26	62.26	56.6	66.04	56.6	54.72	66.04	50	50	50	50
A.caelatus_XP_031928216	74.55	74.55	76.36	73.21	73.21	74.55	71.43	90.57	81.13	90.57	81.13	81.13	100	71.7	71.7	61.02	61.02	61.02	62.07	56.9	67.24	58.62	60.34	58.93	64.29	62.26	62.26	60.38	60.38	70.91	53.7	53.7	51.85	64.15	64.15	64.15	64.15	62.26	64.15	60.38	56.6	64.15	56.6	52.83	60.38	54.39	54.39	54.39	54.39
F.poae_CAR79017	70.91	70.91	72.73	64.29	64.29	65.45	62.5	67.92	64.15	67.92	67.92	67.92	71.7	100	98.11	55.17	55.17	55.17	53.45	50	55.17	48.28	50	55.36	53.57	60.38	56.6	54.72	54.72	60	50	50	48.15	60.38	60.38	60.38	58.49	58.49	60.38	58.49	49.06	58.49	49.06	47.17	54.72	49.12	49.12	49.12	49.12
F.austroamericanum_KAF5241434	70.91	70.91	72.73	64.29	64.29	65.45	62.5	67.92	66.04	67.92	67.92	67.92	71.7	98.11	100	55.17	55.17	55.17	53.45	50	55.17	48.28	50	57.14	53.57	60.38	56.6	54.72	54.72	61.82	50	50	48.15	60.38	60.38	60.38	58.49	58.49	60.38	58.49	50.94	58.49	50.94	49.06	54.72	49.12	49.12	49.12	49.12
NFAP_5OQS_A.fischeri	55.17	55.17	56.9	57.63	57.63	57.63	57.63	56.67	55.17	56.67	56.9	56.9	61.02	55.17	55.17	100	100	100	92.98	85.96	87.72	84.21	85.96	80.7	68.97	63.16	64.91	59.65	59.65	62.07	53.45	53.45	51.72	50	50	50	56.9	46.55	50	53.45	50	53.45	44.83	46.55	53.45	57.89	57.89	57.89	56.14
A.spathulatus_SMQ11440	55.17	55.17	56.9	57.63	57.63	57.63	57.63	56.67	55.17	56.67	56.9	56.9	61.02	55.17	55.17	100	100	100	92.98	85.96	87.72	84.21	85.96	80.7	68.97	63.16	64.91	59.65	59.65	62.07	53.45	53.45	51.72	50	50	50	56.9	46.55	50	53.45	50	53.45	44.83	46.55	53.45	57.89	57.89	57.89	56.14
A.fischeri_XP_001262586	55.17	55.17	56.9	57.63	57.63	57.63	57.63	56.67	55.17	56.67	56.9	56.9	61.02	55.17	55.17	100	100	100	92.98	85.96	87.72	84.21	85.96	80.7	68.97	63.16	64.91	59.65	59.65	62.07	53.45	53.45	51.72	50	50	50	56.9	46.55	50	53.45	50	53.45	44.83	46.55	53.45	57.89	57.89	57.89	56.14
P.cinerascens_XP_058307805	60.34	60.34	62.07	62.71	62.71	62.71	62.71	56.9	55.17	56.9	58.62	58.62	62.07	53.45	53.45	92.98	92.98	92.98	100	87.72	92.98	89.47	89.47	80.7	74.14	59.65	61.4	56.14	56.14	67.24	55.17	55.17	53.45	53.45	53.45	53.45	56.9	50	53.45	50	53.45	50	48.28	46.55	50	56.14	56.14	56.14	54.39
P.atrosanguineum_XP_056739537	55.17	55.17	56.9	57.63	57.63	57.63	57.63	55.17	50	55.17	55.17	55.17	56.9	50	50	85.96	85.96	85.96	87.72	100	85.96	85.96	85.96	75.44	67.24	57.89	59.65	54.39	54.39	62.07	51.72	51.72	50	48.28	48.28	48.28	55.17	46.55	48.28	51.72	44.83	51.72	41.38	43.1	50	57.89	57.89	57.89	56.14
P.soppii_XP_057098855	60.34	60.34	62.07	64.41	64.41	64.41	64.41	62.07	58.62	62.07	59.32	59.32	67.24	55.17	55.17	87.72	87.72	87.72	92.98	85.96	100	87.72	89.47	78.95	75.86	61.4	63.16	56.14	56.14	67.24	53.45	53.45	51.72	50	50	50	58.62	46.55	50	56.9	51.72	55.17	48.28	43.1	53.45	54.39	54.39	54.39	52.63
P.brasilianum_OOQ83357	60.34	60.34	62.07	62.71	62.71	62.71	61.02	56.67	55.17	56.67	56.9	56.9	58.62	48.28	48.28	84.21	84.21	84.21	89.47	85.96	87.72	100	91.23	71.93	68.97	56.14	57.89	52.63	52.63	60.34	48.28	48.28	46.55	46.55	46.55	46.55	55.17	46.55	46.55	48.28	44.83	48.28	44.83	36.21	46.55	52.63	52.63	52.63	50.88
P.oxalicum_EPS29334	60.34	60.34	62.07	64.41	64.41	64.41	64.41	53.45	53.45	53.45	55.17	55.17	60.34	50	50	85.96	85.96	85.96	89.47	85.96	89.47	91.23	100	71.93	68.97	56.14	56.14	52.63	52.63	65.52	48.28	48.28	46.55	44.83	44.83	44.83	62.07	43.1	44.83	51.72	46.55	51.72	39.66	39.66	51.72	50.88	50.88	50.88	50.88
P.expansum_XP_016603682	59.65	59.65	59.65	58.62	58.62	59.65	58.62	58.93	60	58.93	58.93	58.93	58.93	55.36	57.14	80.7	80.7	80.7	80.7	75.44	78.95	71.93	71.93	100	71.93	68.52	66.67	61.11	61.11	61.4	57.89	57.89	56.14	54.55	54.55	54.55	56.36	50.91	54.55	51.79	54.55	54.55	50.91	52.73	56.36	57.14	57.14	57.14	55.36
P.variotii_KAJ9241656	67.86	67.86	67.86	67.86	67.86	67.86	67.86	62.5	62.5	62.5	64.29	64.29	64.29	53.57	53.57	68.97	68.97	68.97	74.14	67.24	75.86	68.97	68.97	71.93	100	65.45	65.45	60	60	67.86	53.57	53.57	51.79	57.14	57.14	57.14	60.71	55.36	57.14	57.14	55.36	55.36	48.21	50	57.14	56.9	56.9	56.9	56.9
P.expansum_7ZVH	61.82	61.82	61.82	57.14	57.14	58.18	57.14	64.15	61.54	64.15	62.26	62.26	62.26	60.38	60.38	63.16	63.16	63.16	59.65	57.89	61.4	56.14	56.14	68.52	65.45	100	88.24	88.24	88.24	56.36	51.85	51.85	50	53.85	53.85	53.85	59.62	51.92	53.85	54.72	53.85	55.77	46.15	50	59.62	75	75	75	76.79
P.vulpinum_XP_057107628	56.36	56.36	56.36	53.57	53.57	54.55	53.57	58.49	55.77	58.49	56.6	56.6	62.26	56.6	56.6	64.91	64.91	64.91	61.4	59.65	63.16	57.89	56.14	66.67	65.45	88.24	100	88.24	88.24	52.73	53.7	53.7	54.55	53.85	53.85	53.85	57.69	51.92	53.85	52.83	57.69	55.77	48.08	55.77	57.69	75	75	75	73.21
A.costaricaensis_XP_025540636	50.91	50.91	50.91	50	50	50.91	50	58.49	53.85	58.49	54.72	54.72	60.38	54.72	54.72	59.65	59.65	59.65	56.14	54.39	56.14	52.63	52.63	61.11	60	88.24	88.24	100	100	47.27	42.59	42.59	40.74	44.23	44.23	44.23	50	42.31	44.23	47.17	48.08	48.08	36.54	46.15	51.92	82.14	82.14	82.14	83.93
A.tubingensis_XP_035358996	50.91	50.91	50.91	50	50	50.91	50	58.49	53.85	58.49	54.72	54.72	60.38	54.72	54.72	59.65	59.65	59.65	56.14	54.39	56.14	52.63	52.63	61.11	60	88.24	88.24	100	100	47.27	42.59	42.59	40.74	44.23	44.23	44.23	50	42.31	44.23	47.17	48.08	48.08	36.54	46.15	51.92	82.14	82.14	82.14	83.93
X.curta_KAJ2993564	69.09	69.09	70.91	73.21	73.21	73.21	75	69.09	74.55	69.09	72.73	72.73	70.91	60	61.82	62.07	62.07	62.07	67.24	62.07	67.24	60.34	65.52	61.4	67.86	56.36	52.73	47.27	47.27	100	54.55	54.55	52.73	60	60	60	61.82	58.18	60	58.18	63.64	56.36	65.45	58.18	54.55	46.55	46.55	46.55	48.28
AFPg_1AFP_A.giganteus	49.09	49.09	50.91	50	50	48.21	50	50	50	50	50	50	53.7	50	50	53.45	53.45	53.45	55.17	51.72	53.45	48.28	48.28	57.89	53.57	51.85	53.7	42.59	42.59	54.55	100	100	98.04	72.55	72.55	72.55	74.51	70.59	72.55	66.67	70.59	64.71	66.67	66.67	64.71	41.38	41.38	41.38	39.66
A.giganteus_CAA37523	49.09	49.09	50.91	50	50	48.21	50	50	50	50	50	50	53.7	50	50	53.45	53.45	53.45	55.17	51.72	53.45	48.28	48.28	57.89	53.57	51.85	53.7	42.59	42.59	54.55	100	100	98.04	72.55	72.55	72.55	74.51	70.59	72.55	66.67	70.59	64.71	66.67	66.67	64.71	41.38	41.38	41.38	39.66
A.clavatus_ADC55278	47.27	47.27	49.09	50	50	48.21	50	48.15	50	48.15	46.3	46.3	51.85	48.15	48.15	51.72	51.72	51.72	53.45	50	51.72	46.55	46.55	56.14	51.79	50	54.55	40.74	40.74	52.73	98.04	98.04	100	70.59	70.59	70.59	72.55	68.63	70.59	64.71	68.63	60.78	64.71	64.71	60.78	39.66	39.66	39.66	37.93
A.aculeatinus_XP_025503559	60	60	61.82	57.14	57.14	58.18	57.14	64.15	65.38	64.15	62.26	62.26	64.15	60.38	60.38	50	50	50	53.45	48.28	50	46.55	44.83	54.55	57.14	53.85	53.85	44.23	44.23	60	72.55	72.55	70.59	100	100	100	83.67	97.96	100	72	71.43	73.47	75.51	69.39	71.43	42.11	42.11	42.11	42.11
A.brunneoviolaceus_XP_025437617	60	60	61.82	57.14	57.14	58.18	57.14	64.15	65.38	64.15	62.26	62.26	64.15	60.38	60.38	50	50	50	53.45	48.28	50	46.55	44.83	54.55	57.14	53.85	53.85	44.23	44.23	60	72.55	72.55	70.59	100	100	100	83.67	97.96	100	72	71.43	73.47	75.51	69.39	71.43	42.11	42.11	42.11	42.11
A.japonicus_XP_025526306	60	60	61.82	57.14	57.14	58.18	57.14	64.15	65.38	64.15	62.26	62.26	64.15	60.38	60.38	50	50	50	53.45	48.28	50	46.55	44.83	54.55	57.14	53.85	53.85	44.23	44.23	60	72.55	72.55	70.59	100	100	100	83.67	97.96	100	72	71.43	73.47	75.51	69.39	71.43	42.11	42.11	42.11	42.11
A.melleus_KAK1138769	58.18	58.18	60	55.36	55.36	56.36	55.36	58.49	59.62	58.49	58.49	58.49	64.15	58.49	58.49	56.9	56.9	56.9	56.9	55.17	58.62	55.17	62.07	56.36	60.71	59.62	57.69	50	50	61.82	74.51	74.51	72.55	83.67	83.67	83.67	100	81.63	83.67	86	77.55	89.8	71.43	73.47	85.71	43.86	43.86	43.86	43.86
A.uvarum_XP_025491289	61.82	61.82	63.64	58.93	58.93	60	58.93	62.26	63.46	62.26	58.49	58.49	62.26	58.49	58.49	46.55	46.55	46.55	50	46.55	46.55	46.55	43.1	50.91	55.36	51.92	51.92	42.31	42.31	58.18	70.59	70.59	68.63	97.96	97.96	97.96	81.63	100	97.96	70	69.39	71.43	73.47	67.35	69.39	40.35	40.35	40.35	40.35
A.fijiensis_XP_040795690	60	60	61.82	57.14	57.14	58.18	57.14	64.15	65.38	64.15	62.26	62.26	64.15	60.38	60.38	50	50	50	53.45	48.28	50	46.55	44.83	54.55	57.14	53.85	53.85	44.23	44.23	60	72.55	72.55	70.59	100	100	100	83.67	97.96	100	72	71.43	73.47	75.51	69.39	71.43	42.11	42.11	42.11	42.11
A.campestris_XP_024690694	54.55	54.55	56.36	55.36	55.36	56.36	55.36	60.38	56.6	60.38	62.26	62.26	60.38	58.49	58.49	53.45	53.45	53.45	50	51.72	56.9	48.28	51.72	51.79	57.14	54.72	52.83	47.17	47.17	58.18	66.67	66.67	64.71	72	72	72	86	70	72	100	76	92	70	70	92	46.55	46.55	46.55	46.55
A.hancockii_KAF7592939	47.27	47.27	49.09	51.79	51.79	52.73	51.79	52.83	61.54	52.83	56.6	56.6	56.6	49.06	50.94	50	50	50	53.45	44.83	51.72	44.83	46.55	54.55	55.36	53.85	57.69	48.08	48.08	63.64	70.59	70.59	68.63	71.43	71.43	71.43	77.55	69.39	71.43	76	100	73.47	89.8	89.8	73.47	43.86	43.86	43.86	42.11
A.candidus_XP_024672744	56.36	56.36	58.18	53.57	53.57	54.55	53.57	62.26	59.62	62.26	66.04	66.04	64.15	58.49	58.49	53.45	53.45	53.45	50	51.72	55.17	48.28	51.72	54.55	55.36	55.77	55.77	48.08	48.08	56.36	64.71	64.71	60.78	73.47	73.47	73.47	89.8	71.43	73.47	92	73.47	100	65.31	65.31	93.88	46.55	46.55	46.55	46.55
A.leporis_KAB8074760	50.91	50.91	52.73	53.57	53.57	54.55	53.57	54.72	61.54	54.72	56.6	56.6	56.6	49.06	50.94	44.83	44.83	44.83	48.28	41.38	48.28	44.83	39.66	50.91	48.21	46.15	48.08	36.54	36.54	65.45	66.67	66.67	64.71	75.51	75.51	75.51	71.43	73.47	75.51	70	89.8	65.31	100	79.59	67.35	35.09	35.09	35.09	33.33
A.chevalieri_XP_043138245	47.27	47.27	45.45	46.43	46.43	47.27	46.43	49.06	59.62	49.06	54.72	54.72	52.83	47.17	49.06	46.55	46.55	46.55	46.55	43.1	43.1	36.21	39.66	52.73	50	50	55.77	46.15	46.15	58.18	66.67	66.67	64.71	69.39	69.39	69.39	73.47	67.35	69.39	70	89.8	65.31	79.59	100	71.43	43.86	43.86	43.86	43.86
A.taichungensis_PLN82996	56.36	56.36	54.55	50	50	50.91	50	58.49	59.62	58.49	67.92	66.04	60.38	54.72	54.72	53.45	53.45	53.45	50	50	53.45	46.55	51.72	56.36	57.14	59.62	57.69	51.92	51.92	54.55	64.71	64.71	60.78	71.43	71.43	71.43	85.71	69.39	71.43	92	73.47	93.88	67.35	71.43	100	48.28	48.28	48.28	48.28
PAFB_2NC2_P.chrysogenum	46.55	46.55	46.55	44.07	44.07	44.83	44.07	53.45	45.61	53.45	50	50	54.39	49.12	49.12	57.89	57.89	57.89	56.14	57.89	54.39	52.63	50.88	57.14	56.9	75	75	82.14	82.14	46.55	41.38	41.38	39.66	42.11	42.11	42.11	43.86	40.35	42.11	46.55	43.86	46.55	35.09	43.86	48.28	100	100	100	98.21
P.rubens_XP_002557660	46.55	46.55	46.55	44.07	44.07	44.83	44.07	53.45	45.61	53.45	50	50	54.39	49.12	49.12	57.89	57.89	57.89	56.14	57.89	54.39	52.63	50.88	57.14	56.9	75	75	82.14	82.14	46.55	41.38	41.38	39.66	42.11	42.11	42.11	43.86	40.35	42.11	46.55	43.86	46.55	35.09	43.86	48.28	100	100	100	98.21
P.chrysogenum_D0EXD3	46.55	46.55	46.55	44.07	44.07	44.83	44.07	53.45	45.61	53.45	50	50	54.39	49.12	49.12	57.89	57.89	57.89	56.14	57.89	54.39	52.63	50.88	57.14	56.9	75	75	82.14	82.14	46.55	41.38	41.38	39.66	42.11	42.11	42.11	43.86	40.35	42.11	46.55	43.86	46.55	35.09	43.86	48.28	100	100	100	98.21
A.chevalieri_XP_043134024	46.55	46.55	46.55	45.76	45.76	46.55	45.76	55.17	45.61	55.17	50	50	54.39	49.12	49.12	56.14	56.14	56.14	54.39	56.14	52.63	50.88	50.88	55.36	56.9	76.79	73.21	83.93	83.93	48.28	39.66	39.66	37.93	42.11	42.11	42.11	43.86	40.35	42.11	46.55	42.11	46.55	33.33	43.86	48.28	98.21	98.21	98.21	100
P.crustosum_QID75821	44.83	44.83	44.83	42.37	42.37	43.1	42.37	51.72	43.86	51.72	50	50	52.63	49.12	49.12	56.14	56.14	56.14	54.39	56.14	52.63	50.88	49.12	55.36	55.17	75	75	82.14	82.14	46.55	39.66	39.66	37.93	40.35	40.35	40.35	42.11	38.6	40.35	44.83	43.86	44.83	35.09	43.86	46.55	100	100	100	98.21
P.desertorum_KAJ5471767	44.83	44.83	44.83	45.76	45.76	46.55	45.76	53.45	43.86	53.45	48.28	48.28	52.63	47.37	47.37	56.14	56.14	56.14	54.39	56.14	52.63	50.88	50.88	55.36	56.9	75	73.21	83.93	83.93	48.28	39.66	39.66	37.93	42.11	42.11	42.11	43.86	40.35	42.11	46.55	42.11	46.55	33.33	43.86	48.28	98.21	98.21	98.21	100
P.hordei_XP_056752092	48.28	48.28	48.28	47.46	47.46	48.28	47.46	56.14	47.37	56.14	50.88	50.88	54.39	50.88	50.88	57.89	57.89	57.89	54.39	56.14	54.39	50.88	50.88	57.14	55.17	78.57	75	85.71	85.71	50	41.38	41.38	39.66	42.11	42.11	42.11	45.61	40.35	42.11	47.37	43.86	47.37	35.09	45.61	49.12	96.43	96.43	96.43	98.21
P.psychrosexuale_XP_057042609	48.28	48.28	48.28	47.46	47.46	48.28	47.46	56.14	47.37	56.14	50.88	50.88	54.39	50.88	50.88	57.89	57.89	57.89	54.39	56.14	54.39	50.88	50.88	57.14	55.17	78.57	75	85.71	85.71	50	41.38	41.38	39.66	42.11	42.11	42.11	45.61	40.35	42.11	47.37	43.86	47.37	35.09	45.61	49.12	96.43	96.43	96.43	98.21
P.cf.viridicatum_KAJ5181701	48.28	48.28	48.28	47.46	47.46	48.28	47.46	56.14	47.37	56.14	50.88	50.88	54.39	50.88	50.88	57.89	57.89	57.89	54.39	56.14	54.39	50.88	50.88	57.14	55.17	78.57	75	85.71	85.71	50	41.38	41.38	39.66	42.11	42.11	42.11	45.61	40.35	42.11	47.37	43.86	47.37	35.09	45.61	49.12	96.43	96.43	96.43	98.21
A.tamarii_KAE8159784	48.28	48.28	48.28	47.46	47.46	48.28	47.46	56.9	47.37	56.9	51.72	51.72	56.14	47.37	47.37	57.89	57.89	57.89	56.14	57.89	54.39	52.63	52.63	57.14	58.62	78.57	75	82.14	82.14	50	41.38	41.38	39.66	43.86	43.86	43.86	45.61	42.11	43.86	44.64	43.86	44.83	35.09	43.86	46.55	96.43	96.43	96.43	98.21
P.digitatum_XP_014531969	46.55	46.55	46.55	44.07	44.07	44.83	44.07	53.45	45.61	53.45	50	50	54.39	50.88	50.88	56.14	56.14	56.14	54.39	56.14	52.63	50.88	49.12	55.36	55.17	73.21	73.21	80.36	80.36	46.55	41.38	41.38	39.66	42.11	42.11	42.11	43.86	40.35	42.11	46.55	43.86	46.55	35.09	43.86	48.28	98.21	98.21	98.21	96.43
P.freii_KAJ5528980	46.55	46.55	46.55	47.46	47.46	48.28	47.46	54.24	45.61	54.24	49.12	49.12	54.39	49.12	49.12	59.65	59.65	59.65	56.14	57.89	56.14	52.63	50.88	57.14	55.17	73.21	76.79	78.57	78.57	50	44.83	44.83	43.1	43.86	43.86	43.86	47.37	42.11	43.86	49.12	47.37	49.12	38.6	47.37	50.88	94.64	94.64	94.64	92.86
A.sergii_KAE8333019	50	50	50	44.07	45.76	44.83	45.76	55.17	45.61	55.17	50	50	52.63	52.63	52.63	56.14	56.14	56.14	52.63	56.14	52.63	49.12	50.88	55.36	55.17	80.36	73.21	80.36	80.36	48.28	39.66	39.66	37.93	43.86	43.86	43.86	49.12	42.11	43.86	48.28	40.35	46.55	35.09	42.11	50	94.64	94.64	94.64	96.43
M.pilosus_AHA86567	46.55	46.55	46.55	45.76	45.76	46.55	45.76	55.17	45.61	55.17	50	50	52.63	49.12	49.12	54.39	54.39	54.39	52.63	54.39	50.88	49.12	49.12	53.57	55.17	75	71.43	80.36	80.36	48.28	39.66	39.66	37.93	42.11	42.11	42.11	46.43	40.35	42.11	46.55	42.11	46.55	33.33	43.86	48.28	96.43	96.43	96.43	98.21
P.longicatenatum_KAJ5671293	50	50	50	47.46	47.46	48.28	47.46	52.63	43.86	52.63	47.37	47.37	50.88	49.12	49.12	54.39	54.39	54.39	50.88	54.39	50.88	49.12	49.12	53.57	51.72	76.79	73.21	82.14	82.14	46.55	41.38	41.38	39.66	40.35	40.35	40.35	45.61	42.11	40.35	45.61	42.11	45.61	33.33	43.86	47.37	92.86	92.86	92.86	94.64
PAFC_6TRM_P.rubens	19.74	19.74	22.5	28.75	28.75	32.91	27.5	15.91	25.97	15.91	9.57	9.57	21.92	22.08	22.08	16.13	16.13	16.13	20.73	25.32	21.95	28.17	29.73	20.73	20	25	29.17	24.69	24.69	23.46	23.38	23.38	30.88	29.33	29.33	29.33	32.86	29.33	29.33	23.38	29.11	24.68	27.27	29.11	27.27	18.99	18.99	18.99	21.11
P.rubens_XP_002568323	19.74	19.74	22.5	28.75	28.75	32.91	27.5	15.91	25.97	15.91	9.57	9.57	21.92	22.08	22.08	16.13	16.13	16.13	20.73	25.32	21.95	28.17	29.73	20.73	20	25	29.17	24.69	24.69	23.46	23.38	23.38	30.88	29.33	29.33	29.33	32.86	29.33	29.33	23.38	29.11	24.68	27.27	29.11	27.27	18.99	18.99	18.99	21.11
P.chrysogenum_KAJ6147263	20	20	25	24.36	24.36	24.68	23.08	16.09	20.78	16.09	7.45	7.45	22.22	5.88	1.77	27.03	27.03	27.03	20.73	20.51	21.95	21.79	27.78	26.39	20.24	25.35	29.58	25	25	23.19	21.05	21.05	28.36	32.31	32.31	32.31	31.43	32.31	32.31	25.71	26.92	30	29.85	12.09	26.32	19.54	19.54	19.54	21.35
P.mononematosum_XP_057148047	25	25	26.25	30	30	32.1	28.75	14.77	21.52	14.77	10.64	10.64	23.53	23.38	23.38	26.67	26.67	26.67	24.05	26.47	21.25	28.17	27.4	6.8	16.85	25	29.17	21.52	21.52	20	25	25	25.97	29.33	29.33	29.33	26.92	29.33	29.33	23.38	26.58	23.38	27.27	13.04	33.33	20.45	20.45	20.45	20.45
P.flavigenum_OQE27145	10.53	10.53	10.53	28.75	28.75	30.86	27.5	18.52	21.52	18.52	10.64	10.64	25	20.51	20.51	26.67	26.67	26.67	24.05	27.94	23.17	26.47	26.47	6.8	26.67	26.67	27.78	23.61	23.61	12.63	19.05	19.05	25.97	31.17	31.17	31.17	32.43	31.17	31.17	22.37	26.58	23.38	27.27	31.65	33.33	15.73	15.73	15.73	15.73
P.nalgiovense_CAG8048675	23.75	23.75	25	28.75	28.75	30.86	27.5	17.05	24.68	17.05	11.7	11.7	26.47	22.08	22.08	16.49	16.49	16.49	26.47	26.47	21.25	28.17	27.78	10.2	16.85	25	29.58	23.61	23.61	12.63	25	25	27.27	29.33	29.33	29.33	31.88	29.33	29.33	23.38	26.58	23.38	28.57	13.04	28.99	20.45	20.45	20.45	22.22
A.carlsbadensis_KAJ0414612	21.05	21.05	26.03	32.05	28.95	30.77	27.63	21.11	14.94	21.11	12.5	12.5	23.53	11.46	11.46	15.22	15.22	15.22	24.68	24.14	21.95	23.68	30.14	16.28	17.98	26.87	31.34	26.87	26.87	13.19	25.97	25.97	25.97	28	28	28	32.84	28	28	23.38	29.87	23.38	27.27	30.38	28.57	20.45	20.45	20.45	20.45
P.olsonii_CAG8107016	11.58	11.58	26.25	31.58	28.75	28.75	32.47	12.5	27.63	12.5	11.7	11.7	25	29.41	29.41	15.46	15.46	15.46	25.32	28.99	20.73	30.14	29.73	15.19	16.85	23.61	23.38	20.25	20.25	13.68	26.32	26.32	24.42	29.33	29.33	29.33	31.88	29.33	29.33	28.99	28.57	28.99	28.57	28.95	30.99	20.45	20.45	20.45	20.45
P.expansum_KAJ5484590	23.08	23.08	24.36	27.63	28.95	30.38	27.63	18.18	25.33	18.18	10.64	10.64	25	6.93	22.08	15.46	15.46	15.46	27.94	27.94	28.99	22.22	28.99	9.18	16.85	21.92	32.31	22.78	22.78	12.63	28.57	28.57	28.57	30.67	30.67	30.67	33.33	30.67	30.67	31.88	28.57	28.99	27.27	29.87	30.43	20.45	20.45	20.45	22.22
P.egyptiacum_CAG8882780	21.05	21.05	26.03	32.05	27.63	30.86	26.32	18.18	24	18.18	24.24	24.24	25	8.74	24.66	15.46	15.46	15.46	26.47	27.94	30.43	30.99	30.14	20.25	20	24.05	30.77	21.95	21.95	11.58	27.27	27.27	27.27	31.17	31.17	31.17	33.33	31.17	31.17	31.88	27.27	28.99	28.57	29.87	30.43	20.45	20.45	20.45	22.22
A.novofumigatus_XP_024684795	32.84	32.84	26.03	30.77	30.77	32.89	29.49	18.07	26.09	18.07	20.83	20.83	21.92	24.29	25.71	15.46	15.46	15.46	28.17	25.32	27.78	28.17	28	26.09	28.95	30.77	33.85	32.31	32.31	22.86	32.84	32.84	28	30.67	30.67	30.67	33.82	30.67	30.67	26.39	29.41	28.17	27.94	26.67	27.78	27.5	27.5	27.5	27.54
P.chlamydosporia_XP_018142049	23.08	23.08	24.36	28.95	28.95	32.1	27.63	15.91	20.78	15.91	17.5	22.22	25	25.33	25.33	17.39	17.39	17.39	20.99	30.43	21.95	31.88	28	21.52	21.95	25.33	29.17	25	25	21.25	25	25	25.97	29.33	29.33	29.33	30.43	29.33	29.33	28.99	25.97	28.99	27.27	28	34.78	15.79	15.79	15.79	19.32
P.brevicompactum_XP_056816013	32.35	32.35	31.34	26.25	26.25	30.38	25	14.77	24.68	14.77	12.79	22.22	21.92	22.08	22.08	24.05	24.05	24.05	19.51	32.35	30.43	32.39	31.51	28.99	16.85	26.03	22.08	20.73	20.73	10.53	32.86	32.86	30.43	28	28	28	31.88	28	28	23.38	36.23	30.99	34.78	33.33	30.43	20.45	20.45	20.45	20.45
A.taichungensis_PLN78461	29.85	29.85	26.03	25.33	25.33	24	24	18.07	22.67	18.07	24.24	24.24	21.92	24.66	26.39	14.43	14.43	14.43	27.94	25.32	29.41	26.76	28.77	7.77	27.63	26.39	27.78	25	25	22.86	32.84	32.84	29.58	29.33	29.33	29.33	28.99	29.33	29.33	27.54	33.33	27.54	30.56	28	30.43	25.64	25.64	25.64	27.5
P.aff.communis_KAK4455381	24.66	24.66	24.66	28.95	28.95	31.65	27.63	17.05	25	17.05	23.61	23.61	25	9.68	9.68	22.35	22.35	22.35	23.46	21.52	29.58	24	30.14	26.76	21.18	28.17	29.58	26.76	26.76	24.32	34.33	34.33	32.84	28	28	28	31.82	28	28	26.76	24.05	28.17	24.05	27.27	32.35	20.45	20.45	20.45	20.45
NFAP2_N.fischeri	32.81	32.81	25.71	25.71	25.71	21.13	28.99	25.37	31.15	25.37	20	20	22.86	30	30	29.17	29.17	29.17	30.99	34.92	26.87	26.67	29.23	24.64	25	32.26	33.87	30	30	31.75	33.33	33.33	36.51	27.87	27.87	27.87	32.79	26.98	27.87	31.15	29.51	29.51	30.51	31.15	35	31.75	31.75	31.75	30.16
A.fischeri_XP_001262150	32.81	32.81	25.71	25.71	25.71	21.13	28.99	25.37	31.15	25.37	20	20	22.86	30	30	29.17	29.17	29.17	30.99	34.92	26.87	26.67	29.23	24.64	25	32.26	33.87	30	30	31.75	33.33	33.33	36.51	27.87	27.87	27.87	32.79	26.98	27.87	31.15	29.51	29.51	30.51	31.15	35	31.75	31.75	31.75	30.16
A.fumigatus_KAF4260930	31.15	31.15	24.24	20.59	20.59	21.13	24.29	26.87	31.15	26.87	20	20	24.29	30	30	29.17	29.17	29.17	30.99	26.67	26.87	26.67	29.23	24.64	25	31.67	31.67	30	30	22.37	33.33	33.33	34.38	26.98	26.98	26.98	31.15	26.98	26.98	34.43	27.87	31.15	30.51	30.65	33.33	31.75	31.75	31.75	30.16
A.pseudotamarii_XP_031915043	34.38	34.38	32.81	22.06	32.81	22.06	36.51	29.23	29.23	29.23	22.54	25	29.23	31.75	31.75	28.17	28.17	28.17	27.14	26.76	27.14	27.03	25.37	21.43	27.54	35.59	30.51	32.2	32.2	35	35	35	35	30	30	30	35	29.03	30	33.33	28.57	31.67	31.03	33.33	37.29	32.31	32.31	32.31	33.85
A.alliaceus_XP_031900405	22.54	22.54	25	29.69	29.69	29.69	33.33	31.25	33.33	31.25	36.67	36.67	31.15	27.12	27.12	26.87	26.87	26.87	26.87	28.36	29.85	28.36	29.85	27.27	15.85	32.2	34.43	33.9	33.9	32.31	36.67	36.67	36.67	27.42	27.42	27.42	31.67	29.03	27.42	36.67	26.67	31.67	25.45	30	35	33.33	33.33	33.33	31.75
A.hancockii_KAF7594828	36.67	36.67	27.27	34.48	34.48	35.09	34.48	31.15	34.55	31.15	23.08	23.08	29.03	29.31	29.31	30.16	30.16	30.16	26.98	28.57	30.16	28.57	30.16	26.67	31.58	35.19	31.15	33.9	33.9	32.79	35.09	35.09	35.09	29.82	29.82	29.82	36.36	31.58	29.82	33.93	32.73	32.73	33.96	34.55	34.55	27.14	27.14	27.14	24.32
S.cardinale_KAK9780272	30.43	30.43	31.88	33.33	33.33	33.33	35.29	30	34.92	14.63	35.48	32.26	31.03	32.31	33.85	29.85	29.85	29.85	27.27	27.27	30.3	24	27.69	31.15	27.94	26.67	27.14	24.29	24.29	40.98	30.77	30.77	30.77	32.26	32.26	32.26	27.69	32.26	32.26	35	29.51	30.43	34.43	32.79	34.48	21.43	21.43	21.43	21.43
S.macrospora_XP_003344816	28.33	28.33	27.69	22.06	22.06	18.31	23.53	22.67	28.79	22.67	17.5	17.5	24	16.25	19.74	20	20	20	24.29	28.17	27.69	25	26.15	26.67	20.9	28.81	25.37	21.43	21.43	16.05	31.25	31.25	31.25	26.67	26.67	26.67	30.65	20.9	26.67	28.33	28.33	26.67	29.31	28.33	26.67	13.25	13.25	13.25	13.25
A.avenaceus_KAE8154644	20	20	21.43	25.71	25.71	25.71	25.71	17.33	20	17.33	21.13	21.13	29.51	23.19	21.05	13.41	13.41	13.41	14.63	26.47	26.87	27.94	26.87	26.87	15.85	12.66	22.06	21.13	21.13	30.77	18.92	18.92	18.92	13.51	13.51	13.51	17.57	10.81	13.51	16.22	25	17.57	25.4	14.86	17.11	20.83	20.83	20.83	20.83
H.fragiforme_XP_049119460	28.33	28.33	34.43	29.69	21.13	29.69	25	18.67	36.67	18.67	18.18	18.18	18.67	25.68	27.03	23.94	23.94	23.94	27.14	31.82	26.87	33.87	33.87	30.16	22.67	13.92	27.94	18.57	18.57	36.07	33.33	33.33	33.33	20.83	20.83	20.83	22.22	26.67	20.83	36.67	31.58	31.34	33.33	32.26	37.29	8.89	8.89	8.89	8.89
C.hoffmannii_KAJ9138044	27.12	27.12	21.74	24.19	24.19	24.19	26.56	18.06	32.2	21.21	18.57	18.57	24.24	20.27	24.29	13.41	13.41	13.41	25	25	28.13	25	30.16	22.06	22.86	8.97	15.94	10.26	10.26	24.32	31.75	31.75	28.57	19.72	19.72	19.72	21.92	26.98	19.72	28.57	27.12	30.16	26.32	9.64	32.26	10.98	10.98	10.98	10.98
P.amorphoporcata_KAK3950004	29.03	29.03	26.09	31.25	31.25	31.25	31.25	29.85	30.65	29.85	31.15	25	25.76	28.99	30.43	25.37	25.37	25.37	21.54	26.76	26.87	34.43	26.87	28.13	22.67	6.98	24.29	6.98	6.98	32.81	33.33	33.33	33.33	28.13	28.13	28.13	30.65	25.71	28.13	31.25	31.67	27.54	33.33	32.26	30.51	8.89	8.89	8.89	8.89
T.angustata_XP_045951983	28.57	28.57	26.98	22.06	22.06	21.62	23.53	27.54	33.33	27.54	23.61	23.61	26.87	30	31.67	22.54	22.54	22.54	23.94	27.87	31.15	27.87	29.51	30	22.86	28.33	17.14	21.13	21.13	29.51	20.27	20.27	20.27	25	25	25	31.15	25	25	31.15	31.75	29.51	29.51	33.33	33.33	25	25	25	25
H.crocopeplum_KAI1382001	26.67	26.67	26.67	23.88	23.88	23.88	25.37	26.87	29.85	26.87	19.18	19.18	21.21	23.94	25.35	18.31	18.31	18.31	21.13	20.55	25	26.09	32.2	23.73	8.05	21.13	22.73	10.26	10.26	19.74	28.13	28.13	28.13	25	25	25	23.61	25	25	23.19	24.62	26.09	22.39	31.25	26.09	22.86	22.86	22.86	22.86
C.ligniaria_OIW34636	25.76	25.76	27.27	25	25	25	25	20.83	31.25	29.69	27.14	27.14	29.23	26.09	27.54	22.08	22.08	22.08	21.92	27.4	20.55	23.94	22.08	17.72	25	25.4	20.83	29.31	29.31	38.6	35.09	35.09	35.09	21.21	21.21	21.21	16.42	22.73	21.21	28.33	28.33	22.73	12.16	15.58	18.46	21.13	21.13	21.13	21.13
[truncated: 41 more columns]
